# Supplementary material for: ProteomicsML: An Online Platform for Community-Curated Data sets and Tutorials for Machine Learning in Proteomics
Source: J Proteome Res. 2023 Jan 24;22(2):632–6. doi: 10.1021/acs.jproteome.2c00629 (PMC9903315; doi:10.1021/acs.jproteome.2c00629)
Supplement: Supplementary file 1 — pr2c00629_si_002.xlsx [file pr2c00629_si_002.xlsx]

## Sheet: Sheet1
Supplementary Table 1: Proteomics ML publications along with links to the ProteomeXchange datasets used for training or testing.
PubMedID	Year	Title	Journal	Data set Accession number/s
NA	2022	AHLF: ad hoc learning of peptide fragmentation from mass spectra enables an interpretable detection of phosphorylated and cross-linked peptides	Nature Machine Intelligence	PXD013868	PXD014865	PXD015050	PXD012723
NA	2022	ionbot: a novel, innovative and sensitive machine learning approach to LC-MS/MS peptide identification	Biorxiv	PXD001468	PXD000561	PXD001250	PXD000815	PXD012703
35241840	2022	Identification of antimicrobial peptides from the human gut microbiome using deep learning	Nature Biotechnology	PXD005780	PXD008870	PXD003907	PXD000114
34711972	2021	DeepLC can predict retention times for peptides that carry as-yet unseen modifications	Nature Methods	PXD000561	PXD004732	PXD010595	PXD000953	PXD005573	PXD006932	PXD013477	PXD010154	PXD003472	PXD008812	PXD009449
33797898	2021	pDeep3: Toward More Accurate Spectrum Prediction with Fast Few-Shot Learning	Analytical Chemistry	PXD004452	PXD002952
NA	2021	Alpha-Frag: a deep neural network for fragment presence prediction improves peptide identification by data independent acquisition mass spectrometry	Biorxiv	PXD004732	PXD010595
34137619	2021	Investigation and Highly Accurate Prediction of Missed Tryptic Cleavages by Deep Learning	Journal of Proteome Research	PXD009273	PXD014777	PXD007158	PXD010627	PXD013478	PXD018100
33608539	2021	Deep learning the collisional cross sections of the peptide universe from a million experimental values	Nature Communications	PXD010012	PXD017703
33821641	2021	pDeepXL: MS/MS Spectrum Prediction for Cross-Linked Peptide Pairs by Deep Learning	Journal of Proteome Research	PXD017620	PXD016554	PXD019926	PXD017711	PXD017695	PXD014675	PXD008550	PXD011861	PXD012546
34137255	2021	MSTracer: A Machine Learning Software Tool for Peptide Feature Detection from Liquid Chromatography−Mass Spectrometry Data	Journal of Proteome Research	PXD022287	PXD012238	PXD006631	PXD022287
34737085	2021	Deep learning-derived evaluation metrics enable effective benchmarking of computational tools for phosphopeptide identification	Molecular & Cellular Proteomics	PXD015087	PXD000138	PXD007145	PXD015284
34099720	2021	Deep learning boosts sensitivity of mass spectrometry-based immunopeptidomics	Nature Communications	PXD004732	PXD010595	PXD003942	PXD004894
35803561	2021	MS²Rescore: Data-driven rescoring dramatically boosts immunopeptide identification rates	Molecular & Cellular Proteomics	PXD012308	PXD006939	PXD009925	PXD000394	PXD004894	PXD010154	PXD005231	PXD020011	PXD008034
34795227	2021	DeepPhospho accelerates DIA phosphoproteome profiling through in silico library generation	Nature Communications	PXD006637	PXD019113	PXD013453	PXD014525	PXD017476	PXD009227	PXD019797	PXD004573
32273506	2020	AutoRT: Cancer neoantigen prioritization through sensitive and reliable proteogenomics analysis	Nature Communications	PXD006109	PXD000953	PXD000954
NA	2020	AHLF: ad hoc learning of fragmentation patterns in mass spectra detects post-translationally modified peptides prior to database search	Biorxiv	PXD012174	PXD000612	PXD001333	PXD001374
32937025	2020	Using Deep Learning to Extrapolate Protein Expression Measurements	Proteomics	PXD000561	PXD002967	PXD005940	PXD010154
31919359	2020	In silico spectral libraries by deep learning facilitate data-independent acquisition proteomics	Nature Communications	PXD005573	PXD006932	PXD004452	PXD009875
32864883	2020	DeepRescore: Leveraging Deep Learning to Improve PeptideIdentiﬁcation in Immunopeptidomics	Proteomics	PXD004894
31819260	2020	The Functional Landscape of the Human Phosphoproteome	Nature Biotechnology	PXD012174
31133760	2019	Prosit: proteome-wide prediction of peptide tandem mass spectra by deep learning	Nature Methods	PXD004732	PXD010595	PXD004452	PXD003977	PXD010871	PXD005573	PXD001126
31283184	2019	pDeep 2: MS/MS Spectrum Prediction for Modified Peptides Using pDeep2 Trained by Transfer Learning	Analytical Chemistry	PXD011070	PXD000865
31611695	2019	Predicting HLA class II antigen presentation through integrated deep learning	Nature Biotechnology	PXD004746	PXD005704
31133761	2019	DeepMass: High-quality MS/MS spectrum prediction for data-dependent and data-independent acquisition data analysis	Nature Methods	PXD004732	PXD003668	PXD004977	PXD001608	PXD004732	PXD002549	PXD001250	PXD002452	PXD005485	PXD001636	PXD004087	PXD001695	PXD000955	PXD005041	PXD003472	PXD001865	PXD002607	PXD002908	PXD003002	PXD004276	PXD003189	PXD003583	PXD004321	PXD005126	PXD002912	PXD002785
31028400	2019	Updated MS²PIP web server delivers fast and accurate MS² peak intensity prediction for multiple fragmentation methods, instruments and labeling techniques	Nucleic Acids Research	PXD000954	PXD008034	PXD001587	PXD009495	PXD001189
30114359	2018	DeepRT: Improved Peptide Retention Time Prediction in Liquid Chromatography through Deep Learning	Analytical Chemistry	PXD000409	PXD000612	PXD000954
30483279	2018	Artificial Intelligence Understands Peptide Observability and Assists With Absolute Protein Quantification Peptide Observability Machine Learning approach	Frontiers in Plant Science	PXD000409	PXD002694	PXD004028	PXD005041	PXD006257	PXD005795
27797755	2017	GPTime: Uncertainty estimation of predictions of peptides’ chromatographic retention times in shotgun proteomics	Bioinformatics	PXD000409	PXD000601
29125736	2017	pDeep: Predicting MS/MS Spectra of Peptides with Deep Learning	Analytical Chemistry	PXD004732	PXD001250	PXD000269	PXD001468	PXD000561
