# Supplementary material for: ProteomicsML: An Online Platform for Community-Curated Data sets and Tutorials for Machine Learning in Proteomics
Source: J Proteome Res. 2023 Jan 24;22(2):632–6. doi: 10.1021/acs.jproteome.2c00629 (PMC9903315; doi:10.1021/acs.jproteome.2c00629)
Supplement: Supplementary file 2 — pr2c00629_si_003.xlsx [file pr2c00629_si_003.xlsx]

## Sheet: Sheet1
Supplementary Table 2: Public ProteomeXchange datasets that have been used for ML training or benchmarking.
dataset	tags
PXD000409	benchmarking|peptide observability|machine learning|deep learning
PXD002694	benchmarking|peptide observability|machine learning
PXD004028	benchmarking|peptide observability|machine learning
PXD005041	benchmarking|peptide observability|machine learning
PXD006257	benchmarking|peptide observability|machine learning
PXD005795	benchmarking|peptide observability|machine learning
PXD008034	benchmarking|machine learning
PXD009495	benchmarking|machine learning
PXD001189	benchmarking|machine learning
PXD003977	benchmarking|machine learning
PXD005573	benchmarking|machine learning|retention time
PXD001126	benchmarking|machine learning
PXD004732	benchmarking|machine learning|proteometools|immunopeptidomics|fragmentation intensity|retention time
PXD003668	benchmarking|machine learning
PXD004977	benchmarking|machine learning
PXD001608	benchmarking|machine learning
PXD002549	benchmarking|machine learning
PXD002452	benchmarking|machine learning
PXD005485	benchmarking|machine learning
PXD001636	benchmarking|machine learning
PXD004087	benchmarking|machine learning
PXD001695	benchmarking|machine learning
PXD000955	benchmarking|machine learning
PXD001865	benchmarking|machine learning
PXD002607	benchmarking|machine learning
PXD002908	benchmarking|machine learning
PXD003002	benchmarking|machine learning
PXD004276	benchmarking|machine learning
PXD003189	benchmarking|machine learning
PXD003583	benchmarking|machine learning
PXD004321	benchmarking|machine learning
PXD005126	benchmarking|machine learning
PXD002912	benchmarking|machine learning
PXD002785	benchmarking|machine learning
PXD004746	benchmarking|machine learning|immunopeptidomics
PXD005704	benchmarking|machine learning|immunopeptidomics
PXD009875	benchmarking|machine learning
PXD012174	benchmarking|machine learning|deep learning
PXD001333	benchmarking|machine learning|deep learning
PXD001374	benchmarking|machine learning|deep learning
PXD002967	benchmarking|machine learning|deep learning
PXD005940	benchmarking|machine learning|deep learning
PXD010154	benchmarking|machine learning|deep learning|retention time
PXD010012	benchmarking|machine learning|deep learning|ion mobility
PXD017703	benchmarking|machine learning|deep learning|ion mobility
PXD017620	benchmarking|machine learning|deep learning
PXD016554	benchmarking|machine learning|deep learning
PXD019926	benchmarking|machine learning|deep learning
PXD017711	benchmarking|machine learning|deep learning
PXD017695	benchmarking|machine learning|deep learning
PXD014675	benchmarking|machine learning|deep learning
PXD008550	benchmarking|machine learning|deep learning
PXD012546	benchmarking|machine learning|deep learning
PXD011861	benchmarking|machine learning|deep learning
PXD013868	benchmarking|machine learning|deep learning
PXD014865	benchmarking|machine learning|deep learning
PXD015050	benchmarking|machine learning|deep learning
PXD012723	benchmarking|machine learning|deep learning
PXD010595	benchmarking|machine learning|immunopeptidomics|deep learning|proteometools|retention time
PXD003942	benchmarking|machine learning|immunopeptidomics|deep learning
PXD004894	benchmarking|machine learning|immunopeptidomics|deep learning
PXD022287	benchmarking|machine learning|deep learning
PXD012238	benchmarking|machine learning|deep learning
PXD006631	benchmarking|machine learning|deep learning
PXD009273	benchmarking|machine learning|deep learning
PXD014777	benchmarking|machine learning|deep learning
PXD007158	benchmarking|machine learning|deep learning
PXD010627	benchmarking|machine learning|deep learning
PXD013478	benchmarking|machine learning|deep learning
PXD018100	benchmarking|machine learning|deep learning
PXD015087	benchmarking|machine learning|deep learning
PXD007145	benchmarking|machine learning|deep learning
PXD015284	benchmarking|machine learning|deep learning
PXD012308	benchmarking|machine learning
PXD006939	benchmarking|machine learning
PXD009925	benchmarking|machine learning
PXD000394	benchmarking|machine learning
PXD005231	benchmarking|machine learning
PXD020011	benchmarking|machine learning
PXD006637	benchmarking|machine learning|deep learning
PXD019113	benchmarking|machine learning|deep learning
PXD013453	benchmarking|machine learning|deep learning
PXD009227	benchmarking|machine learning|deep learning
PXD019797	benchmarking|machine learning|deep learning
PXD004573	benchmarking|machine learning|deep learning
PXD005780	benchmarking|machine learning|deep learning
PXD008870	benchmarking|machine learning|deep learning
PXD003907	benchmarking|machine learning|deep learning
PXD000114	benchmarking|machine learning|deep learning
PXD001587	benchmarking|machine learning|deep learning
PXD008651	benchmarking|machine learning|deep learning
PXD017035	benchmarking|machine learning
PXD010000	benchmarking|machine learning
PXD021013	benchmarking|machine learning|immunopeptidomics|deep learning|proteometools
PXD009449	benchmarking|machine learning|immunopeptidomics|deep learning|proteometools|retention time
PXD000138	benchmarking|machine learning|immunopeptidomics|deep learning
PXD019854	benchmarking|machine learning|immunopeptidomics|deep learning
PXD019086	benchmarking|machine learning|immunopeptidomics|deep learning|ion mobility
PXD004452	benchmarking|machine learning|immunopeptidomics|deep learning
PXD014525	benchmarking|machine learning|immunopeptidomics|deep learning
PXD017476	benchmarking|machine learning|immunopeptidomics|deep learning
PXD019347	benchmarking|machine learning|immunopeptidomics|deep learning
PXD021318	benchmarking|machine learning|immunopeptidomics|deep learning
PXD026805	benchmarking|machine learning|immunopeptidomics|deep learning
PXD026824	benchmarking|machine learning|immunopeptidomics|deep learning
PXD029545	benchmarking|machine learning|immunopeptidomics|deep learning
PXD000269	benchmarking|machine learning|immunopeptidomics|deep learning
PXD022950	benchmarking|machine learning|immunopeptidomics|deep learning
PXD001468	benchmarking|machine learning|immunopeptidomics|deep learning
PXD000561	benchmarking|machine learning|immunopeptidomics|deep learning|tissue proteome
PXD001250	benchmarking|machine learning|immunopeptidomics|deep learning
PXD000815	benchmarking|machine learning|immunopeptidomics|deep learning
PXD012703	benchmarking|machine learning|immunopeptidomics|deep learning
PXD000601	benchmarking|machine learning|deep learning
PXD000612	benchmarking|machine learning|deep learning|retention time
PXD011070	benchmarking|machine learning|deep learning
PXD000865	benchmarking|machine learning|deep learning|tissue proteome
PXD006109	benchmarking|machine learning|deep learning
PXD000953	benchmarking|machine learning|deep learning
PXD006932	benchmarking|machine learning|deep learning|retention time
PXD000954	benchmarking|machine learning|deep learning|retention time
PXD013477	benchmarking|machine learning|deep learning|retention time
PXD005573	benchmarking|machine learning|deep learning
PXD003472	benchmarking|machine learning|deep learning|retention time
PXD008812	benchmarking|machine learning|deep learning|retention time
PXD023120	proteometools
PXD023119	proteometools
PXD006832	proteometools
PXD028735	benchmarking|machine learning|deep learning|ion mobility
PXD030983	tissue proteome
PXD013868	tissue proteome
PXD010216	tissue proteome
PXD008183	tissue proteome
PXD001928	tissue proteome
